# Supplementary material for: ﻿Hedysarumqilianshanense sp. nov. (Fabaceae, Hedysareae), a new species from the Qilianshan Mountains in Gansu, China
Source: PhytoKeys. 2024 Jan 22;237:103–16. doi: 10.3897/phytokeys.237.116236 (PMC10825973; doi:10.3897/phytokeys.237.116236)
Supplement: XML Treatment for Hedysarum qilianshanense [file phytokeys.237.116236-treatment1.xml]

<!DOCTYPE tp:taxon-treatment
  PUBLIC "-//TaxonX//DTD Taxonomic Treatment Publishing DTD v0 20100105//EN" "tax-treatment-NSO.dtd">
<tp:taxon-treatment xmlns:tp="http://www.plazi.org/taxpub"><tp:treatment-meta><kwd-group><label>Taxon classification</label><kwd>
                <named-content content-type="kingdom">Plantae</named-content>
              </kwd><kwd>
                <named-content content-type="order">Fabales</named-content>
              </kwd><kwd>
                <named-content content-type="family">Fabaceae</named-content>
              </kwd></kwd-group><mixed-citation publication-type="journal"><person-group><name><surname>Liu</surname><given-names>Pei-Liang</given-names></name><name><surname>Guo</surname><given-names>Qian-Xi</given-names></name><name><surname>Zhang</surname><given-names>Jian-Qi</given-names></name><name><surname>Xun</surname><given-names>Lu-Lu</given-names></name><name><surname>Lu</surname><given-names>Yuan</given-names></name><name><surname>Yue</surname><given-names>Ming</given-names></name></person-group><article-title>﻿<italic><tp:taxon-name><tp:taxon-name-part taxon-name-part-type="genus" reg="Hedysarum">Hedysarum</tp:taxon-name-part><tp:taxon-name-part taxon-name-part-type="species" reg="qilianshanense">qilianshanense</tp:taxon-name-part></tp:taxon-name></italic> sp. nov. (<tp:taxon-name><tp:taxon-name-part taxon-name-part-type="family">Fabaceae</tp:taxon-name-part></tp:taxon-name>, Hedysareae), a new species from the Qilianshan Mountains in Gansu, China</article-title><source>PhytoKeys</source><day>22</day><month>01</month><year>2024</year><volume>237</volume><fpage>103</fpage><lpage>116</lpage><pub-id pub-id-type="doi">10.3897/phytokeys.237.116236</pub-id></mixed-citation></tp:treatment-meta><tp:nomenclature><label>﻿</label><tp:taxon-name>
              <object-id xmlns:xlink="http://www.w3.org/1999/xlink" content-type="arpha" xlink:type="simple">387B25F9-6890-5EEE-A2B3-C64D70C478A0</object-id>
              <tp:taxon-name-part taxon-name-part-type="genus" reg="Hedysarum">Hedysarum</tp:taxon-name-part>
              <tp:taxon-name-part taxon-name-part-type="species" reg="qilianshanense">qilianshanense</tp:taxon-name-part>
              <object-id xmlns:xlink="http://www.w3.org/1999/xlink" content-type="ipni" xlink:type="simple">urn:lsid:ipni.org:names:77334725-1</object-id>
            </tp:taxon-name><tp:taxon-authority>P.L.Liu, sp. nov. (H. sect. Hedysarum)</tp:taxon-authority><xref ref-type="fig" rid="F3">Figs 3</xref><xref ref-type="fig" rid="F4">, 4</xref></tp:nomenclature><tp:treatment-sec sec-type="material" id="SECID0ERSAE"><title>Type.</title><p>China, Gansu Province, Su’nan County, the Heihe River valley, Xiaogushan, in crevice on stony slope, 2053 m above sea level (a. s. l.), <named-content xmlns:xlink="http://www.w3.org/1999/xlink" content-type="dwc:verbatimCoordinates" xlink:type="simple"><named-content content-type="geo-json" specific-use="{&#34;type&#34;:&#34;Point&#34;,&#34;coordinates&#34;:[110.052772,38.685106]}" id="NCID0E1SAE" xlink:type="simple">38°41′6.38″N, 110°3′9.98″E</named-content></named-content>, 21 June 2019, <italic>P. L. Liu 458</italic> (Holotype, WUK!, barcode WUK0536471; Isotypes, WUK!, barcodes WUK0536466-WUK0536470, WNU!).</p></tp:treatment-sec><tp:treatment-sec sec-type="diagnosis" id="SECID0EBTAE"><title>Diagnosis.</title><p>This new species is morphologically similar to <italic><tp:taxon-name><tp:taxon-name-part taxon-name-part-type="genus" reg="Hedysarum">H.</tp:taxon-name-part><tp:taxon-name-part taxon-name-part-type="species" reg="przewalskii">przewalskii</tp:taxon-name-part></tp:taxon-name></italic>, but can be distinguished by its light purple to purple corolla (vs. light yellow to yellow corolla), 15–19 mm long standard (vs. 10–14 mm long standard), 14–16 mm long wings (vs. 10–14 mm long wings), 16–19 mm long keels (vs. 12–17 mm long keels), and glabrous ovaries and legumes (vs. often pubescent, sometimes glabrate or glabrous ovaries and legumes). The new species can be easily distinguished from <italic><tp:taxon-name><tp:taxon-name-part taxon-name-part-type="genus" reg="Hedysarum">H.</tp:taxon-name-part><tp:taxon-name-part taxon-name-part-type="species" reg="neglectum">neglectum</tp:taxon-name-part></tp:taxon-name></italic> by its bract shorter than pedicel (vs. bract longer than pedicel), and glabrous ovaries and legumes (vs. pubescent ovaries and legumes) (Table <xref ref-type="table" rid="T2">2</xref>).</p><fig id="F3" position="float" orientation="portrait"><object-id xmlns:xlink="http://www.w3.org/1999/xlink" content-type="doi" xlink:type="simple">10.3897/phytokeys.237.116236.figure3</object-id><object-id xmlns:xlink="http://www.w3.org/1999/xlink" content-type="arpha" xlink:type="simple">B2EFD59F-7A60-5A63-8928-81939F63F9B2</object-id><label>Figure 3.</label><caption><p>Illustration of <italic><tp:taxon-name><tp:taxon-name-part taxon-name-part-type="genus" reg="Hedysarum">Hedysarum</tp:taxon-name-part><tp:taxon-name-part taxon-name-part-type="species" reg="qilianshanense">qilianshanense</tp:taxon-name-part></tp:taxon-name></italic><bold>a</bold> root and basal part of stems <bold>b</bold> upper part of plant <bold>c</bold> calyx tube (split between an adaxial tooth and a lateral tooth) <bold>d</bold> bracteoles <bold>e</bold> standard <bold>f</bold> wing <bold>g</bold> keel <bold>h</bold> androecium <bold>i</bold> pistil <bold>j</bold> infructescence <bold>k</bold> legume. Drawn by Xiu-Zhen Wu.</p></caption><graphic xmlns:xlink="http://www.w3.org/1999/xlink" xlink:href="phytokeys-237-103_article-116236__-g003.jpg" position="float" orientation="portrait" xlink:type="simple" id="oo_971827.jpg"><uri content-type="original_file" xlink:type="simple">https://binary.pensoft.net/fig/971827</uri></graphic></fig><table-wrap id="T2" position="float" orientation="portrait"><label>Table 2.</label><caption><p>Morphological comparison of <italic><tp:taxon-name><tp:taxon-name-part taxon-name-part-type="genus" reg="Hedysarum">Hedysarum</tp:taxon-name-part><tp:taxon-name-part taxon-name-part-type="species" reg="qilianshanense">qilianshanense</tp:taxon-name-part></tp:taxon-name></italic>, <italic><tp:taxon-name><tp:taxon-name-part taxon-name-part-type="genus" reg="Hedysarum">H.</tp:taxon-name-part><tp:taxon-name-part taxon-name-part-type="species" reg="przewalskii">przewalskii</tp:taxon-name-part></tp:taxon-name></italic> and <italic><tp:taxon-name><tp:taxon-name-part taxon-name-part-type="genus" reg="Hedysarum">H.</tp:taxon-name-part><tp:taxon-name-part taxon-name-part-type="species" reg="neglectum">neglectum</tp:taxon-name-part></tp:taxon-name></italic>.</p></caption><table id="TID0EDYBG" rules="all"><tbody><tr><th rowspan="1" colspan="1"/><th rowspan="1" colspan="1">
                      <italic>
                        <tp:taxon-name><tp:taxon-name-part taxon-name-part-type="genus" reg="Hedysarum">H.</tp:taxon-name-part><tp:taxon-name-part taxon-name-part-type="species" reg="qilianshanense">qilianshanense</tp:taxon-name-part></tp:taxon-name>
                      </italic>
                    </th><th rowspan="1" colspan="1">
                      <italic>
                        <tp:taxon-name><tp:taxon-name-part taxon-name-part-type="genus" reg="Hedysarum">H.</tp:taxon-name-part><tp:taxon-name-part taxon-name-part-type="species" reg="przewalskii">przewalskii</tp:taxon-name-part></tp:taxon-name>
                      </italic>
                    </th><th rowspan="1" colspan="1">
                      <italic>
                        <tp:taxon-name><tp:taxon-name-part taxon-name-part-type="genus" reg="Hedysarum">H.</tp:taxon-name-part><tp:taxon-name-part taxon-name-part-type="species" reg="neglectum">neglectum</tp:taxon-name-part></tp:taxon-name>
                      </italic>
                    </th></tr><tr><td rowspan="1" colspan="1">Bract</td><td rowspan="1" colspan="1">shorter than pedicel</td><td rowspan="1" colspan="1">shorter than pedicel</td><td rowspan="1" colspan="1">longer than pedicel</td></tr><tr><td rowspan="1" colspan="1">Corolla color</td><td rowspan="1" colspan="1">light purple to purple</td><td rowspan="1" colspan="1">light yellow to yellow</td><td rowspan="1" colspan="1">purple</td></tr><tr><td rowspan="1" colspan="1">Standard length</td><td rowspan="1" colspan="1">15–19 mm</td><td rowspan="1" colspan="1">10–14 mm</td><td rowspan="1" colspan="1">13–14 mm</td></tr><tr><td rowspan="1" colspan="1">Wing length</td><td rowspan="1" colspan="1">14–16 mm</td><td rowspan="1" colspan="1">10–14 mm</td><td rowspan="1" colspan="1">13–14 mm</td></tr><tr><td rowspan="1" colspan="1">Keel length</td><td rowspan="1" colspan="1">16–19 mm</td><td rowspan="1" colspan="1">12–17 mm</td><td rowspan="1" colspan="1">15–16 mm</td></tr><tr><td rowspan="1" colspan="1">Ovary and legume</td><td rowspan="1" colspan="1">glabrous</td><td rowspan="1" colspan="1">often pubescent, sometimes glabrate or glabrous</td><td rowspan="1" colspan="1">pubescent</td></tr></tbody></table></table-wrap></tp:treatment-sec><tp:treatment-sec sec-type="description" id="SECID0E31AE"><title>Description.</title><p>Perennial herbs, 30–100 cm tall. Main root stout, woody, up to 1.3 cm in diameter. Stems cespitose, ascending, branched; internodes glabrous or loosely pubescent, nodes pubescent. Leaves imparipinnate, alternate, 12–30 cm long; stipules connate, opposite to leaves, wide triangular, membranous, brown, glabrous, apex shallowly bilobed, lower ones 8–17 mm long, becoming smaller in upper part of stem; rachises sulcate, glabrous or sparsely pubescent; leaflets 9–19, opposite or alternate; petiolules ca. 1 mm long, pubescent; leaflet blades elliptic, ovate-elliptic, oblong, 12–40 × 7–25 mm, adaxial surface glabrous, abaxial surface sparsely pubescent along midvein, base wide cuneate or rounded, apex obtuse, rounded or retuse. Racemes axillary, exceeding leaves, 15–42 cm long, with 15–50 flowers, peduncles pubescent; pedicel 3–6 mm long, pubescent; bracts linear, with brown midvein, pubescent, 2–5 mm long; bracteoles 2, linear, with brown midvein, pubescent, 2–3.5 mm long; calyx tube campanulate, 3–4 mm long, pubescent; calyx teeth 5, pubescent, the two adaxial teeth triangular, ca. 1 mm long, the two lateral teeth narrowly triangular, 1.5–2.5 mm long, the abaxial tooth linear-triangular, 2–3 mm long; corolla light purple to purple; standard obovate, 15–19 × 5.5–7 mm, apex retuse, base attenuate; wings 14–16 × 2–2.5 mm, auricle linear, as long as claw, 2–3 mm long; keels 16–19 × 4–5 mm, auricle triangular, ca. 1 mm long; androecium diadelphous, 12–17 mm long; ovary linear, glabrous, style ca. 13 mm long. Legume a loment, divided into 2–4 articles, with a small beak at apex; articles elliptic, compressed, 8–10 mm × 6–7 mm, glabrous, with reticulate veins, with a narrow wing ca. 0.5 mm wide along the dorsal suture only. Seed reniform, yellow, ca. 3 × 2 mm.</p><fig id="F4" position="float" orientation="portrait"><object-id xmlns:xlink="http://www.w3.org/1999/xlink" content-type="doi" xlink:type="simple">10.3897/phytokeys.237.116236.figure4</object-id><object-id xmlns:xlink="http://www.w3.org/1999/xlink" content-type="arpha" xlink:type="simple">828A0013-AD25-5FD7-B3A5-0CB1969B5004</object-id><label>Figure 4.</label><caption><p>Photos of <italic><tp:taxon-name><tp:taxon-name-part taxon-name-part-type="genus" reg="Hedysarum">Hedysarum</tp:taxon-name-part><tp:taxon-name-part taxon-name-part-type="species" reg="qilianshanense">qilianshanense</tp:taxon-name-part></tp:taxon-name></italic> from the field <bold>A</bold> habitat <bold>B</bold> plant <bold>C</bold> raceme <bold>D</bold> infructescence. Photographed by Pei-Liang Liu.</p></caption><graphic xmlns:xlink="http://www.w3.org/1999/xlink" xlink:href="phytokeys-237-103_article-116236__-g004.jpg" position="float" orientation="portrait" xlink:type="simple" id="oo_971828.jpg"><uri content-type="original_file" xlink:type="simple">https://binary.pensoft.net/fig/971828</uri></graphic></fig></tp:treatment-sec><tp:treatment-sec sec-type="phenology" id="SECID0EB3AE"><title>Phenology.</title><p>Flowering and fruiting in June.</p></tp:treatment-sec><tp:treatment-sec sec-type="distribution" id="SECID0EG3AE"><title>Distribution and habitat.</title><p><italic><tp:taxon-name><tp:taxon-name-part taxon-name-part-type="genus" reg="Hedysarum">Hedysarum</tp:taxon-name-part><tp:taxon-name-part taxon-name-part-type="species" reg="qilianshanense">qilianshanense</tp:taxon-name-part></tp:taxon-name></italic> is only known from Su’nan, Gansu, China. It grows in stony slope and forest edge in valley, 2053–3000 m a. s. l.</p></tp:treatment-sec><tp:treatment-sec sec-type="etymology" id="SECID0EX3AE"><title>Etymology.</title><p>The epithet <italic><tp:taxon-name><tp:taxon-name-part taxon-name-part-type="genus" reg="Hedysarum"/><tp:taxon-name-part taxon-name-part-type="species" reg="qilianshanense">qilianshanense</tp:taxon-name-part></tp:taxon-name></italic> is transliterated from the type location, Qilianshan Mountains in China. The Chinese vernacular name for this new species is 祁连山岩黄耆 (qí lián shān yán huáng qí).</p></tp:treatment-sec><tp:treatment-sec sec-type="material" id="SECID0EH4AE"><title>Other specimens examined (Paratypes).</title><p>China, Gansu Province, Su’nan County, Sidalong, Wulin’gou, on stony slope, 3000 m a. s. l., 21 June 1986, <italic>Sheng Huan Bao Dui 86055</italic> (<named-content xmlns:xlink="http://www.w3.org/1999/xlink" content-type="dwc:institutional_code" xlink:title="Northwest Normal University" xlink:href="http://grbio.org/institution/northwest-normal-university" xlink:type="simple">NWTC</named-content>!); Su’nan County, Sidalong, Wulin’gou, in crevice on stony slope, 2542 m a. s. l., <named-content xmlns:xlink="http://www.w3.org/1999/xlink" content-type="dwc:verbatimCoordinates" xlink:type="simple"><named-content content-type="geo-json" specific-use="{&#34;type&#34;:&#34;Point&#34;,&#34;coordinates&#34;:[99.948508,38.467131]}" id="NCID0EW4AE" xlink:type="simple">38°28′1.67″N, 99°56′54.63″E</named-content></named-content>, 21 June 2019, <italic>P. L. Liu 461</italic> (WUK!, barcodes WUK0536462, WUK0536463, WNU!); Su’nan County, Sidalong, on slope on forest edge, 2632 m a. s. l., <named-content xmlns:xlink="http://www.w3.org/1999/xlink" content-type="dwc:verbatimCoordinates" xlink:type="simple"><named-content content-type="geo-json" specific-use="{&#34;type&#34;:&#34;Point&#34;,&#34;coordinates&#34;:[99.914636,38.457389]}" id="NCID0EA5AE" xlink:type="simple">38°27′26.6″N, 99°54′52.69″E</named-content></named-content>, 21 June 2019, <italic>P. L. Liu 470</italic> (WUK!, barcodes WUK0536464, WUK0536465, WNU!).</p></tp:treatment-sec></tp:taxon-treatment>
